# Supplementary material for: Mānuka Oil vs. Rosemary Oil: Antimicrobial Efficacies in Wagyu and Commercial Beef against Selected Pathogenic Microbes
Source: Foods. 2023 Mar 21;12(6):1333. doi: 10.3390/foods12061333 (PMC10048739; doi:10.3390/foods12061333)
Supplement: Supplementary file 1 [file foods-12-01333-s001.zip]

Archive with 1 entries (1 files):
- foods-2247613-supplementary.pdf
